# Supplementary material for: Elevated Monoamine Oxidase-A in Anterior Cingulate of Post-Mortem Human Parkinson’s Disease: A Potential Surrogate Biomarker for Lewy Bodies?
Source: Cells. 2022 Dec 10;11(24):4000. doi: 10.3390/cells11244000 (PMC9777299; doi:10.3390/cells11244000)
Supplement: Supplementary file 1 [file cells-11-04000-s001.zip]

Archive with 1 entries (1 files):
- cells-2080743-supplementary.pdf
